# Supplementary material for: The onset of PI3K‐related vascular malformations occurs during angiogenesis and is prevented by the AKT inhibitor miransertib
Source: EMBO Mol Med. 2022 Jun 13;14(7):e15619. doi: 10.15252/emmm.202115619 (PMC9260211; doi:10.15252/emmm.202115619)
Supplement: Supplementary file 3 — Source Data for Expanded View and Appendix [file EMMM-14-e15619-s003.zip]

Archive with 13 entries (12 files):
- Fig_EV1.zip
- __MACOSX/
- __MACOSX/._Fig_EV1.zip
- Fig_EV3.zip
- __MACOSX/._Fig_EV3.zip
- Fig_EV2.zip
- __MACOSX/._Fig_EV2.zip
- Fig_S1.zip
- __MACOSX/._Fig_S1.zip
- Fig_S3.zip
- __MACOSX/._Fig_S3.zip
- Fig_S2.zip
- __MACOSX/._Fig_S2.zip
