# Supplementary material for: The onset of PI3K‐related vascular malformations occurs during angiogenesis and is prevented by the AKT inhibitor miransertib
Source: EMBO Mol Med. 2022 Jun 13;14(7):e15619. doi: 10.15252/emmm.202115619 (PMC9260211; doi:10.15252/emmm.202115619)
Supplement: Supplementary file 4 — Source Data for Figure 1 [file EMMM-14-e15619-s001.zip]

Archive with 4 entries (3 files):
- Fig 1/
- Fig 1/Fig. 1.xlsx
- Fig 1/WB Fig 1A.pdf
- Fig 1/WB Fig 1D.pdf
