# Supplementary material for: The onset of PI3K‐related vascular malformations occurs during angiogenesis and is prevented by the AKT inhibitor miransertib
Source: EMBO Mol Med. 2022 Jun 13;14(7):e15619. doi: 10.15252/emmm.202115619 (PMC9260211; doi:10.15252/emmm.202115619)
Supplement: Supplementary file 4 — Source Data for Figure 1 [file EMMM-14-e15619-s001.zip › Fig 1/Fig. 1.xlsx]

## Sheet: 1E
	G1							S							G2M
Pik3caWT 0% FBS	78.7	76.3	74.9					9.5	11.2	8.2					11.8	12.5	16.9
Pik3caWT 20% FBS	67.4	61.2	55.2					12.9	19.8	23.2					19.7	19.1	21.5
Pik3caH1047R 0% FBS	71.1	68.6	69.1	73.7722	76.9392	79.5692		13.7	11.6	8.4	17.7997	15.556	11.0832		15.2	19.8	22.5	8.42805	7.50473	9.34755
Pik3caH1047R 20% FBS	63.8	59.7	59.4	51.8666	55.2422	51.6586		21.7	22.6	19.8	39.6319	36.7217	40.355		14.6	17.8	20.9	8.50152	8.03619	7.98648

## Sheet: 1F
Pik3caWT 0% FBS	Pik3caWT 20% FBS	Pik3caH1047R 0% FBS	Pik3caH1047R 20% FBS
21.3	32.6	28.9	36.3
23.7	38.9	31.4	40.4
25.1	44.7	30.9	40.7
		26.2278	48.1334
		23.0608	44.7578
		20.4308	48.3414
