# Supplementary material for: The onset of PI3K‐related vascular malformations occurs during angiogenesis and is prevented by the AKT inhibitor miransertib
Source: EMBO Mol Med. 2022 Jun 13;14(7):e15619. doi: 10.15252/emmm.202115619 (PMC9260211; doi:10.15252/emmm.202115619)
Supplement: Supplementary file 5 — Source Data for Figure 2 [file EMMM-14-e15619-s011.zip]

Archive with 35 entries (26 files):
- EMM-2021-15619-V3-Figure_2_Source_Data/
- EMM-2021-15619-V3-Figure_2_Source_Data/Fig. 2.xlsx
- __MACOSX/
- __MACOSX/EMM-2021-15619-V3-Figure_2_Source_Data/
- __MACOSX/EMM-2021-15619-V3-Figure_2_Source_Data/._Fig. 2.xlsx
- EMM-2021-15619-V3-Figure_2_Source_Data/Fig. 2/
- EMM-2021-15619-V3-Figure_2_Source_Data/Fig. 2/.DS_Store
- __MACOSX/EMM-2021-15619-V3-Figure_2_Source_Data/Fig. 2/
- __MACOSX/EMM-2021-15619-V3-Figure_2_Source_Data/Fig. 2/._.DS_Store
- EMM-2021-15619-V3-Figure_2_Source_Data/Fig. 2/2E/
- EMM-2021-15619-V3-Figure_2_Source_Data/Fig. 2/2E/EC-mtmG IB4Blue GFPGreen P15 NEW.tif
- __MACOSX/EMM-2021-15619-V3-Figure_2_Source_Data/Fig. 2/2E/
- __MACOSX/EMM-2021-15619-V3-Figure_2_Source_Data/Fig. 2/2E/._EC-mtmG IB4Blue GFPGreen P15 NEW.tif
- EMM-2021-15619-V3-Figure_2_Source_Data/Fig. 2/2E/EC-mTmG IB4Blue GFPGreen  P6.tif
- __MACOSX/EMM-2021-15619-V3-Figure_2_Source_Data/Fig. 2/2E/._EC-mTmG IB4Blue GFPGreen  P6.tif
- EMM-2021-15619-V3-Figure_2_Source_Data/Fig. 2/2E/EC-mTmG IB4Blue GFPGreen P21.tif
- __MACOSX/EMM-2021-15619-V3-Figure_2_Source_Data/Fig. 2/2E/._EC-mTmG IB4Blue GFPGreen P21.tif
- __MACOSX/EMM-2021-15619-V3-Figure_2_Source_Data/Fig. 2/._2E
- EMM-2021-15619-V3-Figure_2_Source_Data/Fig. 2/2B/
- EMM-2021-15619-V3-Figure_2_Source_Data/Fig. 2/2B/Pik3caH1047R P15.tif
- __MACOSX/EMM-2021-15619-V3-Figure_2_Source_Data/Fig. 2/2B/
- __MACOSX/EMM-2021-15619-V3-Figure_2_Source_Data/Fig. 2/2B/._Pik3caH1047R P15.tif
- EMM-2021-15619-V3-Figure_2_Source_Data/Fig. 2/2B/control P21.tif
- __MACOSX/EMM-2021-15619-V3-Figure_2_Source_Data/Fig. 2/2B/._control P21.tif
- EMM-2021-15619-V3-Figure_2_Source_Data/Fig. 2/2B/control P6.tif
- __MACOSX/EMM-2021-15619-V3-Figure_2_Source_Data/Fig. 2/2B/._control P6.tif
- EMM-2021-15619-V3-Figure_2_Source_Data/Fig. 2/2B/Pik3caH1047R P21.tif
- __MACOSX/EMM-2021-15619-V3-Figure_2_Source_Data/Fig. 2/2B/._Pik3caH1047R P21.tif
- EMM-2021-15619-V3-Figure_2_Source_Data/Fig. 2/2B/control P15.tif
- __MACOSX/EMM-2021-15619-V3-Figure_2_Source_Data/Fig. 2/2B/._control P15.tif
- EMM-2021-15619-V3-Figure_2_Source_Data/Fig. 2/2B/Pik3caH1047R P6.tif
- __MACOSX/EMM-2021-15619-V3-Figure_2_Source_Data/Fig. 2/2B/._Pik3caH1047R P6.tif
- __MACOSX/EMM-2021-15619-V3-Figure_2_Source_Data/Fig. 2/._2B
- __MACOSX/EMM-2021-15619-V3-Figure_2_Source_Data/._Fig. 2
- __MACOSX/._EMM-2021-15619-V3-Figure_2_Source_Data
