# Supplementary material for: The onset of PI3K‐related vascular malformations occurs during angiogenesis and is prevented by the AKT inhibitor miransertib
Source: EMBO Mol Med. 2022 Jun 13;14(7):e15619. doi: 10.15252/emmm.202115619 (PMC9260211; doi:10.15252/emmm.202115619)
Supplement: Supplementary file 5 — Source Data for Figure 2 [file EMMM-14-e15619-s011.zip › EMM-2021-15619-V3-Figure_2_Source_Data/Fig. 2.xlsx]

## Sheet: 2C
	P1 - P6	P7 - P15	P15 - P21
generalised VM	16	0	5
focal VM	0	16	11
no VM	0	0	32
total	16	16	48
n = 16-48 replicates (retina leaflets per time point), at least 3 independent experiments

## Sheet: 2D
P1 - P6			P7 - P15			P15 - P21
control	Pik3caH1047R/WT		control	Pik3caH1047R/WT		control	Pik3caH1047R/WT
27.9372	84.3532		30.1729	55.8837		38.634	35.2901
30.148	86.836		33.1863	67.8889		34.9042	41.6695
30.8149	83.7667		30.881	54.9468		38.2037	42.3377
33.1905	92.4648		38.2843	55.9958		41.0665	39.1647
22.7527							41.1839
							39.2172
n = 4-6 biological replicates (retinas per genotype), 3 independent experiments
statistics: nonparametric Mann–Whitney test

## Sheet: 2F
P6	P15	P21
86.3031	79.3674	75.8271
90.4955	93.3316	83.3131
85.1736	86.7931	81.6893
	93.0928	89.2472
n = 3-4 biological replicates (retinas per genotype), 3 independent experiments
