# Supplementary material for: The onset of PI3K‐related vascular malformations occurs during angiogenesis and is prevented by the AKT inhibitor miransertib
Source: EMBO Mol Med. 2022 Jun 13;14(7):e15619. doi: 10.15252/emmm.202115619 (PMC9260211; doi:10.15252/emmm.202115619)
Supplement: Supplementary file 6 — Source Data for Figure 3 [file EMMM-14-e15619-s012.zip]

Archive with 35 entries (26 files):
- EMM-2021-15619-V3-Figure_3_Source_Data/
- EMM-2021-15619-V3-Figure_3_Source_Data/Fig. 3.xlsx
- __MACOSX/
- __MACOSX/EMM-2021-15619-V3-Figure_3_Source_Data/
- __MACOSX/EMM-2021-15619-V3-Figure_3_Source_Data/._Fig. 3.xlsx
- EMM-2021-15619-V3-Figure_3_Source_Data/Fig. 3/
- EMM-2021-15619-V3-Figure_3_Source_Data/Fig. 3/3B/
- EMM-2021-15619-V3-Figure_3_Source_Data/Fig. 3/3B/EC-mTmG 0.025 mgkg.tif
- __MACOSX/EMM-2021-15619-V3-Figure_3_Source_Data/Fig. 3/
- __MACOSX/EMM-2021-15619-V3-Figure_3_Source_Data/Fig. 3/3B/
- __MACOSX/EMM-2021-15619-V3-Figure_3_Source_Data/Fig. 3/3B/._EC-mTmG 0.025 mgkg.tif
- EMM-2021-15619-V3-Figure_3_Source_Data/Fig. 3/3B/EC-mTmG 0.25 mgkg.tif
- __MACOSX/EMM-2021-15619-V3-Figure_3_Source_Data/Fig. 3/3B/._EC-mTmG 0.25 mgkg.tif
- EMM-2021-15619-V3-Figure_3_Source_Data/Fig. 3/3B/EC-mTmG 0.125 mgkg.tif
- __MACOSX/EMM-2021-15619-V3-Figure_3_Source_Data/Fig. 3/3B/._EC-mTmG 0.125 mgkg.tif
- EMM-2021-15619-V3-Figure_3_Source_Data/Fig. 3/3B/EC-mTmG 2.5 mgkg.tif
- __MACOSX/EMM-2021-15619-V3-Figure_3_Source_Data/Fig. 3/3B/._EC-mTmG 2.5 mgkg.tif
- EMM-2021-15619-V3-Figure_3_Source_Data/Fig. 3/3B/EC-mTmG 25 mgkg.tif
- __MACOSX/EMM-2021-15619-V3-Figure_3_Source_Data/Fig. 3/3B/._EC-mTmG 25 mgkg.tif
- __MACOSX/EMM-2021-15619-V3-Figure_3_Source_Data/Fig. 3/._3B
- EMM-2021-15619-V3-Figure_3_Source_Data/Fig. 3/3A/
- EMM-2021-15619-V3-Figure_3_Source_Data/Fig. 3/3A/EC-Pik3caH1047R 10X 0.125 mgkg.tif
- __MACOSX/EMM-2021-15619-V3-Figure_3_Source_Data/Fig. 3/3A/
- __MACOSX/EMM-2021-15619-V3-Figure_3_Source_Data/Fig. 3/3A/._EC-Pik3caH1047R 10X 0.125 mgkg.tif
- EMM-2021-15619-V3-Figure_3_Source_Data/Fig. 3/3A/EC-Pik3caH1047R 10X 25 mgkg.tif
- __MACOSX/EMM-2021-15619-V3-Figure_3_Source_Data/Fig. 3/3A/._EC-Pik3caH1047R 10X 25 mgkg.tif
- EMM-2021-15619-V3-Figure_3_Source_Data/Fig. 3/3A/EC-Pik3caH1047R 10X 0.025 mgkg.tif
- __MACOSX/EMM-2021-15619-V3-Figure_3_Source_Data/Fig. 3/3A/._EC-Pik3caH1047R 10X 0.025 mgkg.tif
- EMM-2021-15619-V3-Figure_3_Source_Data/Fig. 3/3A/EC-Pik3caH1047R 10X 0.25 mgkg.tif
- __MACOSX/EMM-2021-15619-V3-Figure_3_Source_Data/Fig. 3/3A/._EC-Pik3caH1047R 10X 0.25 mgkg.tif
- EMM-2021-15619-V3-Figure_3_Source_Data/Fig. 3/3A/EC-Pik3caH1047R 10X 2.5 mgkg.tif
- __MACOSX/EMM-2021-15619-V3-Figure_3_Source_Data/Fig. 3/3A/._EC-Pik3caH1047R 10X 2.5 mgkg.tif
- __MACOSX/EMM-2021-15619-V3-Figure_3_Source_Data/Fig. 3/._3A
- __MACOSX/EMM-2021-15619-V3-Figure_3_Source_Data/._Fig. 3
- __MACOSX/._EMM-2021-15619-V3-Figure_3_Source_Data
