# Supplementary material for: The onset of PI3K‐related vascular malformations occurs during angiogenesis and is prevented by the AKT inhibitor miransertib
Source: EMBO Mol Med. 2022 Jun 13;14(7):e15619. doi: 10.15252/emmm.202115619 (PMC9260211; doi:10.15252/emmm.202115619)
Supplement: Supplementary file 6 — Source Data for Figure 3 [file EMMM-14-e15619-s012.zip › EMM-2021-15619-V3-Figure_3_Source_Data/Fig. 3.xlsx]

## Sheet: 3C
25 mg/kg	2.5 mg/kg	0.25 mg/kg	0.125 mg/kg	0.025 mg/kg
75.9392	53.4937	20.4993	13.6103	0.809728
85.3665	59.2815	37.7939	8.39181	1.30791
80.8888	41.9455	32.8238	22.9585	2.7348
	47.258			1.86913
n = 3/4 biological replicates (retinas per genotype), 3 independent experiments
statistics: nonparametric Mann–Whitney test

## Sheet: 3D
25 mg/kg	2.5 mg/kg	0.25 mg/kg	0.125 mg/kg	0.025 mg/kg
2.91188	2.89566	2.07516	1.67047	1.11991
2.99758	2.61941	2.10163	1.72157	1.13461
2.89163	2.77152	1.9765	1.65993	1.08233
3.19189	2.84373	1.81025	1.79156	1.12566
n = 4 biological replicates (retinas per genotype), 3 independent experiments
statistics: nonparametric Mann–Whitney test
