# Supplementary material for: The onset of PI3K‐related vascular malformations occurs during angiogenesis and is prevented by the AKT inhibitor miransertib
Source: EMBO Mol Med. 2022 Jun 13;14(7):e15619. doi: 10.15252/emmm.202115619 (PMC9260211; doi:10.15252/emmm.202115619)
Supplement: Supplementary file 7 — Source Data for Figure 4 [file EMMM-14-e15619-s010.zip]

Archive with 46 entries (35 files):
- EMM-2021-15619-V3-Figure_4_Source_Data/
- EMM-2021-15619-V3-Figure_4_Source_Data/.DS_Store
- __MACOSX/
- __MACOSX/EMM-2021-15619-V3-Figure_4_Source_Data/
- __MACOSX/EMM-2021-15619-V3-Figure_4_Source_Data/._.DS_Store
- EMM-2021-15619-V3-Figure_4_Source_Data/Fig. 4.xlsx
- __MACOSX/EMM-2021-15619-V3-Figure_4_Source_Data/._Fig. 4.xlsx
- EMM-2021-15619-V3-Figure_4_Source_Data/Fig. 4/
- EMM-2021-15619-V3-Figure_4_Source_Data/Fig. 4/4B/
- EMM-2021-15619-V3-Figure_4_Source_Data/Fig. 4/4B/Control 10X.tif
- __MACOSX/EMM-2021-15619-V3-Figure_4_Source_Data/Fig. 4/
- __MACOSX/EMM-2021-15619-V3-Figure_4_Source_Data/Fig. 4/4B/
- __MACOSX/EMM-2021-15619-V3-Figure_4_Source_Data/Fig. 4/4B/._Control 10X.tif
- EMM-2021-15619-V3-Figure_4_Source_Data/Fig. 4/4B/Control 40X.tif
- __MACOSX/EMM-2021-15619-V3-Figure_4_Source_Data/Fig. 4/4B/._Control 40X.tif
- EMM-2021-15619-V3-Figure_4_Source_Data/Fig. 4/4B/EC-Pik3caH1047R 10X.tif
- __MACOSX/EMM-2021-15619-V3-Figure_4_Source_Data/Fig. 4/4B/._EC-Pik3caH1047R 10X.tif
- EMM-2021-15619-V3-Figure_4_Source_Data/Fig. 4/4B/EC-Pik3caH1047R 40X.tif
- __MACOSX/EMM-2021-15619-V3-Figure_4_Source_Data/Fig. 4/4B/._EC-Pik3caH1047R 40X.tif
- __MACOSX/EMM-2021-15619-V3-Figure_4_Source_Data/Fig. 4/._4B
- EMM-2021-15619-V3-Figure_4_Source_Data/Fig. 4/4C/
- EMM-2021-15619-V3-Figure_4_Source_Data/Fig. 4/4C/Control 10X.tif
- __MACOSX/EMM-2021-15619-V3-Figure_4_Source_Data/Fig. 4/4C/
- __MACOSX/EMM-2021-15619-V3-Figure_4_Source_Data/Fig. 4/4C/._Control 10X.tif
- EMM-2021-15619-V3-Figure_4_Source_Data/Fig. 4/4C/Control 40X.tif
- __MACOSX/EMM-2021-15619-V3-Figure_4_Source_Data/Fig. 4/4C/._Control 40X.tif
- EMM-2021-15619-V3-Figure_4_Source_Data/Fig. 4/4C/EC-Pik3caH1047R 10X.tif
- __MACOSX/EMM-2021-15619-V3-Figure_4_Source_Data/Fig. 4/4C/._EC-Pik3caH1047R 10X.tif
- EMM-2021-15619-V3-Figure_4_Source_Data/Fig. 4/4C/EC-Pik3caH1047R 40X.tif
- __MACOSX/EMM-2021-15619-V3-Figure_4_Source_Data/Fig. 4/4C/._EC-Pik3caH1047R 40X.tif
- __MACOSX/EMM-2021-15619-V3-Figure_4_Source_Data/Fig. 4/._4C
- EMM-2021-15619-V3-Figure_4_Source_Data/Fig. 4/4A/
- EMM-2021-15619-V3-Figure_4_Source_Data/Fig. 4/4A/EC-Pik3caH1047R 40X 3.tif
- __MACOSX/EMM-2021-15619-V3-Figure_4_Source_Data/Fig. 4/4A/
- __MACOSX/EMM-2021-15619-V3-Figure_4_Source_Data/Fig. 4/4A/._EC-Pik3caH1047R 40X 3.tif
- EMM-2021-15619-V3-Figure_4_Source_Data/Fig. 4/4A/EC-Pik3caH1047R 40X 2.tif
- __MACOSX/EMM-2021-15619-V3-Figure_4_Source_Data/Fig. 4/4A/._EC-Pik3caH1047R 40X 2.tif
- EMM-2021-15619-V3-Figure_4_Source_Data/Fig. 4/4A/EC-Pik3caH1047R 40X 1.tif
- __MACOSX/EMM-2021-15619-V3-Figure_4_Source_Data/Fig. 4/4A/._EC-Pik3caH1047R 40X 1.tif
- EMM-2021-15619-V3-Figure_4_Source_Data/Fig. 4/4A/EC-Pik3caH1047R 40X 4.tif
- __MACOSX/EMM-2021-15619-V3-Figure_4_Source_Data/Fig. 4/4A/._EC-Pik3caH1047R 40X 4.tif
- EMM-2021-15619-V3-Figure_4_Source_Data/Fig. 4/4A/EC-Pik3caH1047R 10X.tif
- __MACOSX/EMM-2021-15619-V3-Figure_4_Source_Data/Fig. 4/4A/._EC-Pik3caH1047R 10X.tif
- __MACOSX/EMM-2021-15619-V3-Figure_4_Source_Data/Fig. 4/._4A
- __MACOSX/EMM-2021-15619-V3-Figure_4_Source_Data/._Fig. 4
- __MACOSX/._EMM-2021-15619-V3-Figure_4_Source_Data
