# Supplementary material for: The onset of PI3K‐related vascular malformations occurs during angiogenesis and is prevented by the AKT inhibitor miransertib
Source: EMBO Mol Med. 2022 Jun 13;14(7):e15619. doi: 10.15252/emmm.202115619 (PMC9260211; doi:10.15252/emmm.202115619)
Supplement: Supplementary file 7 — Source Data for Figure 4 [file EMMM-14-e15619-s010.zip › EMM-2021-15619-V3-Figure_4_Source_Data/Fig. 4.xlsx]

## Sheet: 4D
control	Pik3caH1047R/WT
0.995212	4.19449
1.47814	4.96344
0.136298	8.44853
1.11673	9.24123
1.06185	11.6721
n = 5 biological replicates (retinas per genotype), at least 3 independent experiments
statistics: nonparametric Mann–Whitney test

## Sheet: 4E
control	Pik3caH1047R/WT
1.3	9.42
1.8	13
2.08	7.5
1.67	5.9
1.33	9.36
0.56	7.92
n = 6 biological replicates (retinas per genotype), at least 3 independent experiments
statistics: nonparametric Mann–Whitney test

## Sheet: 4F
control	Pik3caH1047R/WT
17.7	48.42
17.75	46.5
20.08	42.42
18.08	49.92
20.08	55.67
17.56	55.08
n = 6 biological replicates (retinas per genotype), at least 3 independent experiments
statistics: nonparametric Mann–Whitney test

## Sheet: 4G
control	Pik3caH1047R/WT
36	80.54
39.3	90.99
42.1	84.83
32	93.89
37.6	88.23
30.5	84.18
n = 6 biological replicates (retinas per genotype), at least 3 independent experiments
statistics: nonparametric Mann–Whitney test
