# Supplementary material for: The onset of PI3K‐related vascular malformations occurs during angiogenesis and is prevented by the AKT inhibitor miransertib
Source: EMBO Mol Med. 2022 Jun 13;14(7):e15619. doi: 10.15252/emmm.202115619 (PMC9260211; doi:10.15252/emmm.202115619)
Supplement: Supplementary file 8 — Source Data for Figure 5 [file EMMM-14-e15619-s004.zip]

Archive with 39 entries (30 files):
- EMM-2021-15619-V3-Figure_5_Source_Data/
- EMM-2021-15619-V3-Figure_5_Source_Data/Fig. 5.xlsx
- __MACOSX/
- __MACOSX/EMM-2021-15619-V3-Figure_5_Source_Data/
- __MACOSX/EMM-2021-15619-V3-Figure_5_Source_Data/._Fig. 5.xlsx
- EMM-2021-15619-V3-Figure_5_Source_Data/Fig. 5/
- EMM-2021-15619-V3-Figure_5_Source_Data/Fig. 5/5C/
- EMM-2021-15619-V3-Figure_5_Source_Data/Fig. 5/5C/Control prevention 75mg ARQ 092 40X.tif
- __MACOSX/EMM-2021-15619-V3-Figure_5_Source_Data/Fig. 5/
- __MACOSX/EMM-2021-15619-V3-Figure_5_Source_Data/Fig. 5/5C/
- __MACOSX/EMM-2021-15619-V3-Figure_5_Source_Data/Fig. 5/5C/._Control prevention 75mg ARQ 092 40X.tif
- EMM-2021-15619-V3-Figure_5_Source_Data/Fig. 5/5C/Control prevention vehicle 40X.tif
- __MACOSX/EMM-2021-15619-V3-Figure_5_Source_Data/Fig. 5/5C/._Control prevention vehicle 40X.tif
- EMM-2021-15619-V3-Figure_5_Source_Data/Fig. 5/5C/EC-Pik3caH1047R prevention 75mg ARQ 092 40X.tif
- __MACOSX/EMM-2021-15619-V3-Figure_5_Source_Data/Fig. 5/5C/._EC-Pik3caH1047R prevention 75mg ARQ 092 40X.tif
- EMM-2021-15619-V3-Figure_5_Source_Data/Fig. 5/5C/EC-Pik3caH1047R prevention vehicle 40X.tif
- __MACOSX/EMM-2021-15619-V3-Figure_5_Source_Data/Fig. 5/5C/._EC-Pik3caH1047R prevention vehicle 40X.tif
- __MACOSX/EMM-2021-15619-V3-Figure_5_Source_Data/Fig. 5/._5C
- EMM-2021-15619-V3-Figure_5_Source_Data/Fig. 5/5B/
- EMM-2021-15619-V3-Figure_5_Source_Data/Fig. 5/5B/Control prevention 75mg ARQ 092 40X.tif
- __MACOSX/EMM-2021-15619-V3-Figure_5_Source_Data/Fig. 5/5B/
- __MACOSX/EMM-2021-15619-V3-Figure_5_Source_Data/Fig. 5/5B/._Control prevention 75mg ARQ 092 40X.tif
- EMM-2021-15619-V3-Figure_5_Source_Data/Fig. 5/5B/EC-Pik3caH1047R prevention 75 mg ARQ 092 40X.tif
- __MACOSX/EMM-2021-15619-V3-Figure_5_Source_Data/Fig. 5/5B/._EC-Pik3caH1047R prevention 75 mg ARQ 092 40X.tif
- EMM-2021-15619-V3-Figure_5_Source_Data/Fig. 5/5B/EC-Pik3caH1047R prevention 75 mg ARQ 092 10X.tif
- __MACOSX/EMM-2021-15619-V3-Figure_5_Source_Data/Fig. 5/5B/._EC-Pik3caH1047R prevention 75 mg ARQ 092 10X.tif
- EMM-2021-15619-V3-Figure_5_Source_Data/Fig. 5/5B/Control prevention 75mg ARQ 092 10X.tif
- __MACOSX/EMM-2021-15619-V3-Figure_5_Source_Data/Fig. 5/5B/._Control prevention 75mg ARQ 092 10X.tif
- EMM-2021-15619-V3-Figure_5_Source_Data/Fig. 5/5B/Control prevention vehicle 10X.tif
- __MACOSX/EMM-2021-15619-V3-Figure_5_Source_Data/Fig. 5/5B/._Control prevention vehicle 10X.tif
- EMM-2021-15619-V3-Figure_5_Source_Data/Fig. 5/5B/EC-Pik3caH1047R prevention vehicle 10X.tif
- __MACOSX/EMM-2021-15619-V3-Figure_5_Source_Data/Fig. 5/5B/._EC-Pik3caH1047R prevention vehicle 10X.tif
- EMM-2021-15619-V3-Figure_5_Source_Data/Fig. 5/5B/Control prevention vehicle 40X.tif
- __MACOSX/EMM-2021-15619-V3-Figure_5_Source_Data/Fig. 5/5B/._Control prevention vehicle 40X.tif
- EMM-2021-15619-V3-Figure_5_Source_Data/Fig. 5/5B/EC-Pik3caH1047R prevention vehicle 40X.tif
- __MACOSX/EMM-2021-15619-V3-Figure_5_Source_Data/Fig. 5/5B/._EC-Pik3caH1047R prevention vehicle 40X.tif
- __MACOSX/EMM-2021-15619-V3-Figure_5_Source_Data/Fig. 5/._5B
- __MACOSX/EMM-2021-15619-V3-Figure_5_Source_Data/._Fig. 5
- __MACOSX/._EMM-2021-15619-V3-Figure_5_Source_Data
