# Supplementary material for: The onset of PI3K‐related vascular malformations occurs during angiogenesis and is prevented by the AKT inhibitor miransertib
Source: EMBO Mol Med. 2022 Jun 13;14(7):e15619. doi: 10.15252/emmm.202115619 (PMC9260211; doi:10.15252/emmm.202115619)
Supplement: Supplementary file 8 — Source Data for Figure 5 [file EMMM-14-e15619-s004.zip › EMM-2021-15619-V3-Figure_5_Source_Data/Fig. 5.xlsx]

## Sheet: 5D
control		Pik3caH1047R/WT
vehicle	ARQ 092	vehicle	ARQ 092
37.02	25.59	95.81	32.7
42.61	28.21	85.76	31
46.44	36.05	63.16	32.87
33.55	37.79	72.16	26.72
37.65	38.48		33.28
			38.96
n = 4-6 biological replicates (retinas per genotype), at least 3 independent experiments
statistics: nonparametric Mann–Whitney test

## Sheet: 5E
control		Pik3caH1047R/WT
vehicle	ARQ 092	vehicle	ARQ 092
16.3	13.4	54.0833	22.5833
18.3	16	53.9167	20
19.7	21.3	32.7	20.5833
14.5	25.2	42.5	15
20.2	21.2		21
			18.3
n = 4-6 biological replicates (retinas per genotype), at least 3 independent experiments
statistics: nonparametric Mann–Whitney test

## Sheet: 5F
control		Pik3caH1047R/WT
vehicle	ARQ 092	vehicle	ARQ 092
3	0.8	5.2	3.9
3	2.3	7.8	3.2
4	1.3	7	4
2.4	3.3	5.5	3.3
1.5	1		2.5
			3.9
n = 4-6 biological replicates (retinas per genotype), at least 3 independent experiments
statistics: nonparametric Mann–Whitney test

## Sheet: 5G
control		Pik3caH1047R/WT
vehicle	ARQ 092	vehicle	ARQ 092
1.05295	0.632146	3.35221	2.60002
0.879982	1.49573	4.41319	1.19036
1.38878	0.35588	1.3133	3.21709
0.678293	2.00823	5.41004	2.78425
	1.75721	2.63908	0.0974367
	1.25823	3.21926	1.22886
n = 4-6 biological replicates (retinas per genotype), at least 3 independent experiments
statistics: nonparametric Mann–Whitney test
