# Supplementary material for: The onset of PI3K‐related vascular malformations occurs during angiogenesis and is prevented by the AKT inhibitor miransertib
Source: EMBO Mol Med. 2022 Jun 13;14(7):e15619. doi: 10.15252/emmm.202115619 (PMC9260211; doi:10.15252/emmm.202115619)
Supplement: Supplementary file 9 — Source Data for Figure 6 [file EMMM-14-e15619-s002.zip]

Archive with 39 entries (30 files):
- EMM-2021-15619-V3-Figure_6_Source_Data/
- EMM-2021-15619-V3-Figure_6_Source_Data/Fig. 6/
- EMM-2021-15619-V3-Figure_6_Source_Data/Fig. 6/6B/
- EMM-2021-15619-V3-Figure_6_Source_Data/Fig. 6/6B/EC-Pik3caH1047R prevention 35 mg ARQ 092 40X.tif
- __MACOSX/
- __MACOSX/EMM-2021-15619-V3-Figure_6_Source_Data/
- __MACOSX/EMM-2021-15619-V3-Figure_6_Source_Data/Fig. 6/
- __MACOSX/EMM-2021-15619-V3-Figure_6_Source_Data/Fig. 6/6B/
- __MACOSX/EMM-2021-15619-V3-Figure_6_Source_Data/Fig. 6/6B/._EC-Pik3caH1047R prevention 35 mg ARQ 092 40X.tif
- EMM-2021-15619-V3-Figure_6_Source_Data/Fig. 6/6B/EC-Pik3caH1047R prevention 35 mg ARQ 092 10X.tif
- __MACOSX/EMM-2021-15619-V3-Figure_6_Source_Data/Fig. 6/6B/._EC-Pik3caH1047R prevention 35 mg ARQ 092 10X.tif
- EMM-2021-15619-V3-Figure_6_Source_Data/Fig. 6/6B/Control prevention 35 mg ARQ 092 10X.tif
- __MACOSX/EMM-2021-15619-V3-Figure_6_Source_Data/Fig. 6/6B/._Control prevention 35 mg ARQ 092 10X.tif
- EMM-2021-15619-V3-Figure_6_Source_Data/Fig. 6/6B/Control prevention vehicle 10X.tif
- __MACOSX/EMM-2021-15619-V3-Figure_6_Source_Data/Fig. 6/6B/._Control prevention vehicle 10X.tif
- EMM-2021-15619-V3-Figure_6_Source_Data/Fig. 6/6B/EC-Pik3caH1047R prevention vehicle 10X.tif
- __MACOSX/EMM-2021-15619-V3-Figure_6_Source_Data/Fig. 6/6B/._EC-Pik3caH1047R prevention vehicle 10X.tif
- EMM-2021-15619-V3-Figure_6_Source_Data/Fig. 6/6B/Control prevention vehicle 40X.tif
- __MACOSX/EMM-2021-15619-V3-Figure_6_Source_Data/Fig. 6/6B/._Control prevention vehicle 40X.tif
- EMM-2021-15619-V3-Figure_6_Source_Data/Fig. 6/6B/EC-Pik3caH1047R prevention vehicle 40X.tif
- __MACOSX/EMM-2021-15619-V3-Figure_6_Source_Data/Fig. 6/6B/._EC-Pik3caH1047R prevention vehicle 40X.tif
- EMM-2021-15619-V3-Figure_6_Source_Data/Fig. 6/6B/Control prevention 35 mg ARQ 092 40X.tif
- __MACOSX/EMM-2021-15619-V3-Figure_6_Source_Data/Fig. 6/6B/._Control prevention 35 mg ARQ 092 40X.tif
- __MACOSX/EMM-2021-15619-V3-Figure_6_Source_Data/Fig. 6/._6B
- EMM-2021-15619-V3-Figure_6_Source_Data/Fig. 6/6C/
- EMM-2021-15619-V3-Figure_6_Source_Data/Fig. 6/6C/EC-Pik3caH1047R prevention 35 mg ARQ 092 40X.tif
- __MACOSX/EMM-2021-15619-V3-Figure_6_Source_Data/Fig. 6/6C/
- __MACOSX/EMM-2021-15619-V3-Figure_6_Source_Data/Fig. 6/6C/._EC-Pik3caH1047R prevention 35 mg ARQ 092 40X.tif
- EMM-2021-15619-V3-Figure_6_Source_Data/Fig. 6/6C/Control prevention vehicle 40X.tif
- __MACOSX/EMM-2021-15619-V3-Figure_6_Source_Data/Fig. 6/6C/._Control prevention vehicle 40X.tif
- EMM-2021-15619-V3-Figure_6_Source_Data/Fig. 6/6C/EC-Pik3caH1047R prevention vehicle 40X.tif
- __MACOSX/EMM-2021-15619-V3-Figure_6_Source_Data/Fig. 6/6C/._EC-Pik3caH1047R prevention vehicle 40X.tif
- EMM-2021-15619-V3-Figure_6_Source_Data/Fig. 6/6C/Control prevention 35 mg ARQ 092 40X.tif
- __MACOSX/EMM-2021-15619-V3-Figure_6_Source_Data/Fig. 6/6C/._Control prevention 35 mg ARQ 092 40X.tif
- __MACOSX/EMM-2021-15619-V3-Figure_6_Source_Data/Fig. 6/._6C
- __MACOSX/EMM-2021-15619-V3-Figure_6_Source_Data/._Fig. 6
- EMM-2021-15619-V3-Figure_6_Source_Data/Fig. 6.xlsx
- __MACOSX/EMM-2021-15619-V3-Figure_6_Source_Data/._Fig. 6.xlsx
- __MACOSX/._EMM-2021-15619-V3-Figure_6_Source_Data
