# Supplementary material for: The onset of PI3K‐related vascular malformations occurs during angiogenesis and is prevented by the AKT inhibitor miransertib
Source: EMBO Mol Med. 2022 Jun 13;14(7):e15619. doi: 10.15252/emmm.202115619 (PMC9260211; doi:10.15252/emmm.202115619)
Supplement: Supplementary file 9 — Source Data for Figure 6 [file EMMM-14-e15619-s002.zip › EMM-2021-15619-V3-Figure_6_Source_Data/Fig. 6.xlsx]

## Sheet: 6D
control		Pik3caH1047R/WT
vehicle	ARQ 092	vehicle	ARQ 092
34.42	30.56	60.72	31.06
37.83	31.08	54.03	32.19
28.57	25.36	70.33	39.87
		85.97	44.74
		80.99	46.04
		81.76	37.48
			54.25
n = 3-7 biological replicates (retinas per genotype), at least 3 independent experiments
statistics: nonparametric Mann–Whitney test

## Sheet: 6E
control		Pik3caH1047R/WT
vehicle	ARQ 092	vehicle	ARQ 092
16	16.3	30.2	19.4
19.4	15.6	26.2	17.3
15.6	13.4	34.8	20.4
		42.8	19
		40.9	22.7
		41.3	20
			29.2
n = 3-7 biological replicates (retinas per genotype), at least 3 independent experiments
statistics: nonparametric Mann–Whitney test

## Sheet: 6F
control		Pik3caH1047R/WT
vehicle	ARQ 092	vehicle	ARQ 092
1.3	0.9	4.3	1.3
0.8	1.3	4.7	2.1
0.7	0.3	4.6	2.8
		3.7	3.9
		5.8	1.8
		5.3	2.5
			3.2
n = 3-7 biological replicates (retinas per genotype), at least 3 independent experiments
statistics: nonparametric Mann–Whitney test

## Sheet: 6G
control		Pik3caH1047R/WT
vehicle	ARQ 092	vehicle	ARQ 092
0.643194	1.31201	7.03771	3.42049
0.650371	1.67929	7.89272	3.29919
0.889489	0.82664	7.70944	0.946108
1.74903	0.195921	4.11059	1.17192
1.06791		6.63444
n = 4-5 biological replicates (retinas per genotype), at least 3 independent experiments
statistics: nonparametric Mann–Whitney test
