# Supplementary material for: The onset of PI3K‐related vascular malformations occurs during angiogenesis and is prevented by the AKT inhibitor miransertib
Source: EMBO Mol Med. 2022 Jun 13;14(7):e15619. doi: 10.15252/emmm.202115619 (PMC9260211; doi:10.15252/emmm.202115619)
Supplement: Supplementary file 10 — Source Data for Figure 7 [file EMMM-14-e15619-s009.zip]

Archive with 39 entries (30 files):
- EMM-2021-15619-V3-Figure_7_Source_Data/
- EMM-2021-15619-V3-Figure_7_Source_Data/Fig. 7/
- EMM-2021-15619-V3-Figure_7_Source_Data/Fig. 7/7C/
- EMM-2021-15619-V3-Figure_7_Source_Data/Fig. 7/7C/EC-Pik3caH1047R regression vehicle 40X.tif
- __MACOSX/
- __MACOSX/EMM-2021-15619-V3-Figure_7_Source_Data/
- __MACOSX/EMM-2021-15619-V3-Figure_7_Source_Data/Fig. 7/
- __MACOSX/EMM-2021-15619-V3-Figure_7_Source_Data/Fig. 7/7C/
- __MACOSX/EMM-2021-15619-V3-Figure_7_Source_Data/Fig. 7/7C/._EC-Pik3caH1047R regression vehicle 40X.tif
- EMM-2021-15619-V3-Figure_7_Source_Data/Fig. 7/7C/Control regression vehicle 40X.tif
- __MACOSX/EMM-2021-15619-V3-Figure_7_Source_Data/Fig. 7/7C/._Control regression vehicle 40X.tif
- EMM-2021-15619-V3-Figure_7_Source_Data/Fig. 7/7C/Control regression 35mg ARQ 092 40X.tif
- __MACOSX/EMM-2021-15619-V3-Figure_7_Source_Data/Fig. 7/7C/._Control regression 35mg ARQ 092 40X.tif
- EMM-2021-15619-V3-Figure_7_Source_Data/Fig. 7/7C/EC-Pik3caH1047R regression 35mg ARQ 092 40X.tif
- __MACOSX/EMM-2021-15619-V3-Figure_7_Source_Data/Fig. 7/7C/._EC-Pik3caH1047R regression 35mg ARQ 092 40X.tif
- __MACOSX/EMM-2021-15619-V3-Figure_7_Source_Data/Fig. 7/._7C
- EMM-2021-15619-V3-Figure_7_Source_Data/Fig. 7/7B/
- EMM-2021-15619-V3-Figure_7_Source_Data/Fig. 7/7B/EC-Pik3caH1047R regression vehicle 40X.tif
- __MACOSX/EMM-2021-15619-V3-Figure_7_Source_Data/Fig. 7/7B/
- __MACOSX/EMM-2021-15619-V3-Figure_7_Source_Data/Fig. 7/7B/._EC-Pik3caH1047R regression vehicle 40X.tif
- EMM-2021-15619-V3-Figure_7_Source_Data/Fig. 7/7B/Control regression vehicle 40X.tif
- __MACOSX/EMM-2021-15619-V3-Figure_7_Source_Data/Fig. 7/7B/._Control regression vehicle 40X.tif
- EMM-2021-15619-V3-Figure_7_Source_Data/Fig. 7/7B/Control regression 35 mg ARQ 092 10X.tif
- __MACOSX/EMM-2021-15619-V3-Figure_7_Source_Data/Fig. 7/7B/._Control regression 35 mg ARQ 092 10X.tif
- EMM-2021-15619-V3-Figure_7_Source_Data/Fig. 7/7B/EC-Pik3caH1047R regression vehicle 10X.tif
- __MACOSX/EMM-2021-15619-V3-Figure_7_Source_Data/Fig. 7/7B/._EC-Pik3caH1047R regression vehicle 10X.tif
- EMM-2021-15619-V3-Figure_7_Source_Data/Fig. 7/7B/Control regression vehicle 10X.tif
- __MACOSX/EMM-2021-15619-V3-Figure_7_Source_Data/Fig. 7/7B/._Control regression vehicle 10X.tif
- EMM-2021-15619-V3-Figure_7_Source_Data/Fig. 7/7B/Control regression 35 mg ARQ 092 40X.tif
- __MACOSX/EMM-2021-15619-V3-Figure_7_Source_Data/Fig. 7/7B/._Control regression 35 mg ARQ 092 40X.tif
- EMM-2021-15619-V3-Figure_7_Source_Data/Fig. 7/7B/EC-Pik3caH1047R regression 35 mg ARQ 092 40X.tif
- __MACOSX/EMM-2021-15619-V3-Figure_7_Source_Data/Fig. 7/7B/._EC-Pik3caH1047R regression 35 mg ARQ 092 40X.tif
- EMM-2021-15619-V3-Figure_7_Source_Data/Fig. 7/7B/EC-Pik3caH1047R regression 35 mg ARQ 092 10X.tif
- __MACOSX/EMM-2021-15619-V3-Figure_7_Source_Data/Fig. 7/7B/._EC-Pik3caH1047R regression 35 mg ARQ 092 10X.tif
- __MACOSX/EMM-2021-15619-V3-Figure_7_Source_Data/Fig. 7/._7B
- __MACOSX/EMM-2021-15619-V3-Figure_7_Source_Data/._Fig. 7
- EMM-2021-15619-V3-Figure_7_Source_Data/Fig. 7.xlsx
- __MACOSX/EMM-2021-15619-V3-Figure_7_Source_Data/._Fig. 7.xlsx
- __MACOSX/._EMM-2021-15619-V3-Figure_7_Source_Data
