# Supplementary material for: The onset of PI3K‐related vascular malformations occurs during angiogenesis and is prevented by the AKT inhibitor miransertib
Source: EMBO Mol Med. 2022 Jun 13;14(7):e15619. doi: 10.15252/emmm.202115619 (PMC9260211; doi:10.15252/emmm.202115619)
Supplement: Supplementary file 10 — Source Data for Figure 7 [file EMMM-14-e15619-s009.zip › EMM-2021-15619-V3-Figure_7_Source_Data/Fig. 7.xlsx]

## Sheet: 7D
control		Pik3caH1047R/WT
vehicle	ARQ 092	vehicle	ARQ 092
29.97	27.47	85.13	42.72
29.76	28.91	76.44	45.78
37.37	31.15	84.59	35.64
45.37	23.42	80.94	38.7
42.81	36.43	61.85
43.85	34.08	88.8
48.07	39.89	86.04
n = 4-7 biological replicates (retinas per genotype), at least 3 independent experiments
statistics: nonparametric Mann–Whitney test

## Sheet: 7E
control		Pik3caH1047R/WT
vehicle	ARQ 092	vehicle	ARQ 092
15.2	17.6	50.7	25.3
16.6	15.9	45.8	22.8
19.2	17.3	47.9	16.7
20.1	15	37.4	18.3
21.9	18.7	25.9
22	17.6	42.1
22.4	22.9	38.2
n = 4-7 biological replicates (retinas per genotype), at least 3 independent experiments
statistics: nonparametric Mann–Whitney test

## Sheet: 7F
control		Pik3caH1047R/WT
vehicle	ARQ 092	vehicle	ARQ 092
0.3	0.8	7.9	0.9
0.6	0.2	3.4	3
2.2	2.9	9	2.7
2.3	0.2	3	2.4
	1.3
n = 4-5 biological replicates (retinas per genotype), at least 3 independent experiments
statistics: nonparametric Mann–Whitney test

## Sheet: 7G
control		Pik3caH1047R/WT
vehicle	ARQ 092	vehicle	ARQ 092
1.02044	1.35041	4.17754	1.03415
0.780872	1.68786	2.97764	1.62116
1.14595	0.863911	2.76632	0.673285
1.05274	0.765538	4.88289	2.77967
			0.0974367
			1.22886
n = 4-6 biological replicates (retinas per genotype), at least 3 independent experiments
statistics: nonparametric Mann–Whitney test
