# Supplementary material for: The onset of PI3K‐related vascular malformations occurs during angiogenesis and is prevented by the AKT inhibitor miransertib
Source: EMBO Mol Med. 2022 Jun 13;14(7):e15619. doi: 10.15252/emmm.202115619 (PMC9260211; doi:10.15252/emmm.202115619)
Supplement: Supplementary file 11 — Source Data for Figure 8 [file EMMM-14-e15619-s007.zip]

Archive with 51 entries (38 files):
- EMM-2021-15619-V3-Figure_8_Source_Data/
- EMM-2021-15619-V3-Figure_8_Source_Data/Fig. 8/
- EMM-2021-15619-V3-Figure_8_Source_Data/Fig. 8/8C/
- EMM-2021-15619-V3-Figure_8_Source_Data/Fig. 8/8C/TEKL914F VM08.tif
- __MACOSX/
- __MACOSX/EMM-2021-15619-V3-Figure_8_Source_Data/
- __MACOSX/EMM-2021-15619-V3-Figure_8_Source_Data/Fig. 8/
- __MACOSX/EMM-2021-15619-V3-Figure_8_Source_Data/Fig. 8/8C/
- __MACOSX/EMM-2021-15619-V3-Figure_8_Source_Data/Fig. 8/8C/._TEKL914F VM08.tif
- EMM-2021-15619-V3-Figure_8_Source_Data/Fig. 8/8C/PIK3CAH1047R VM06.tif
- __MACOSX/EMM-2021-15619-V3-Figure_8_Source_Data/Fig. 8/8C/._PIK3CAH1047R VM06.tif
- __MACOSX/EMM-2021-15619-V3-Figure_8_Source_Data/Fig. 8/._8C
- EMM-2021-15619-V3-Figure_8_Source_Data/Fig. 8/8B/
- EMM-2021-15619-V3-Figure_8_Source_Data/Fig. 8/8B/VM08 TEKL914F.ab1
- __MACOSX/EMM-2021-15619-V3-Figure_8_Source_Data/Fig. 8/8B/
- __MACOSX/EMM-2021-15619-V3-Figure_8_Source_Data/Fig. 8/8B/._VM08 TEKL914F.ab1
- EMM-2021-15619-V3-Figure_8_Source_Data/Fig. 8/8B/VM06 PIK3CAH1047R.ab1
- __MACOSX/EMM-2021-15619-V3-Figure_8_Source_Data/Fig. 8/8B/._VM06 PIK3CAH1047R.ab1
- __MACOSX/EMM-2021-15619-V3-Figure_8_Source_Data/Fig. 8/._8B
- __MACOSX/EMM-2021-15619-V3-Figure_8_Source_Data/._Fig. 8
- EMM-2021-15619-V3-Figure_8_Source_Data/WB Fig 8F.pdf
- __MACOSX/EMM-2021-15619-V3-Figure_8_Source_Data/._WB Fig 8F.pdf
- EMM-2021-15619-V3-Figure_8_Source_Data/WB Fig 8D.pdf
- __MACOSX/EMM-2021-15619-V3-Figure_8_Source_Data/._WB Fig 8D.pdf
- EMM-2021-15619-V3-Figure_8_Source_Data/Fig. 8G.xlsx
- __MACOSX/EMM-2021-15619-V3-Figure_8_Source_Data/._Fig. 8G.xlsx
- EMM-2021-15619-V3-Figure_8_Source_Data/WB Fig 8E.pdf
- __MACOSX/EMM-2021-15619-V3-Figure_8_Source_Data/._WB Fig 8E.pdf
- EMM-2021-15619-V3-Figure_8_Source_Data/Fig 8B/
- EMM-2021-15619-V3-Figure_8_Source_Data/Fig 8B/VM06.tif
- __MACOSX/EMM-2021-15619-V3-Figure_8_Source_Data/Fig 8B/
- __MACOSX/EMM-2021-15619-V3-Figure_8_Source_Data/Fig 8B/._VM06.tif
- EMM-2021-15619-V3-Figure_8_Source_Data/Fig 8B/VM08.tif
- __MACOSX/EMM-2021-15619-V3-Figure_8_Source_Data/Fig 8B/._VM08.tif
- __MACOSX/EMM-2021-15619-V3-Figure_8_Source_Data/._Fig 8B
- EMM-2021-15619-V3-Figure_8_Source_Data/Fig 8C/
- EMM-2021-15619-V3-Figure_8_Source_Data/Fig 8C/TEKL914F VM08_ERG_DAPI.png
- __MACOSX/EMM-2021-15619-V3-Figure_8_Source_Data/Fig 8C/
- __MACOSX/EMM-2021-15619-V3-Figure_8_Source_Data/Fig 8C/._TEKL914F VM08_ERG_DAPI.png
- EMM-2021-15619-V3-Figure_8_Source_Data/Fig 8C/PIK3CAH1047R VM06_ERG_DAPI.png
- __MACOSX/EMM-2021-15619-V3-Figure_8_Source_Data/Fig 8C/._PIK3CAH1047R VM06_ERG_DAPI.png
- EMM-2021-15619-V3-Figure_8_Source_Data/Fig 8C/TEKL914F VM08_VECADH_ERG_DAPI.tif
- __MACOSX/EMM-2021-15619-V3-Figure_8_Source_Data/Fig 8C/._TEKL914F VM08_VECADH_ERG_DAPI.tif
- EMM-2021-15619-V3-Figure_8_Source_Data/Fig 8C/TEKL914F VM08_VECADH.png
- __MACOSX/EMM-2021-15619-V3-Figure_8_Source_Data/Fig 8C/._TEKL914F VM08_VECADH.png
- EMM-2021-15619-V3-Figure_8_Source_Data/Fig 8C/PIK3CAH1047R VM06_VECADH.png
- __MACOSX/EMM-2021-15619-V3-Figure_8_Source_Data/Fig 8C/._PIK3CAH1047R VM06_VECADH.png
- EMM-2021-15619-V3-Figure_8_Source_Data/Fig 8C/PIK3CAH1047R VM06_VECADH_ERG_DAPI.tif
- __MACOSX/EMM-2021-15619-V3-Figure_8_Source_Data/Fig 8C/._PIK3CAH1047R VM06_VECADH_ERG_DAPI.tif
- __MACOSX/EMM-2021-15619-V3-Figure_8_Source_Data/._Fig 8C
- __MACOSX/._EMM-2021-15619-V3-Figure_8_Source_Data
