# Supplementary material for: The onset of PI3K‐related vascular malformations occurs during angiogenesis and is prevented by the AKT inhibitor miransertib
Source: EMBO Mol Med. 2022 Jun 13;14(7):e15619. doi: 10.15252/emmm.202115619 (PMC9260211; doi:10.15252/emmm.202115619)
Supplement: Supplementary file 11 — Source Data for Figure 8 [file EMMM-14-e15619-s007.zip › EMM-2021-15619-V3-Figure_8_Source_Data/Fig. 8G.xlsx]

## Sheet: 8G
log[miransertib]	PIK3CA mutant			TEK mutant			WT HUVEC
-2	96.3068	100.136	102.794	96.9388	94.5202	99.0618	103.704	97.189	98.1675	96.9267
-1.52288	95.0758	98.7722	93.4101	82.3615	90.459	79.1363	93.8921	89.3088	118.9	95.542
-1	95.6439	87.0396	87.2681	74.3926	91.0153	81.9955	90.1884	85.2074	84.9443	94.0223
-0.522879	78.1723	51.9327	60.0128	62.2449	61.6968	78.7491	70.0455	86.8894	79.0514	70.5167
0	65.1989	52.5693	58.6052	51.0204	55.7997	71.6605	64.5874	87.2351	75.2425	68.2877
0.477121	54.2614	44.4293	50.8424	46.6472	49.9026	55.6664	56.1404	65.53	68.7747	63.5596
1	31.6288	32.7876	32.3736	29.0087	34.6592	17.8704	38.6615	31.106	43.5501	42.7558
1.69897	29.1193	28.5584	27.8524	25.1701	32.1001	15.6962	38.0767	32.1659	47.359	45.4576
2	30.3504	29.9227	28.3643	27.794	36.4951	17.6322	39.7661	27.788	42.4722	40.1216
n = 3 biological replicates/patients per genotype ; HUVECs/wild type ECs:4 biological replicates/batches
statistics: comparison of best-fit values using the extra sum-of-squares F test; determination of 95% CI IC50 values
